# Supplementary material for: Detection and quantification of renal fibrosis by computerized tomography
Source: PLoS One. 2020 Feb 13;15(2):e0228626. doi: 10.1371/journal.pone.0228626 (PMC7018060; doi:10.1371/journal.pone.0228626)
Supplement: S1 Data — (XLSX) [file pone.0228626.s002.xlsx]

## Sheet: Sheet1
ID	CT Date	Source	Radiation Type	Radiation Dose (Gy)	Radiation Dose Rate (Gy/min)	Source	Animal Position	Radiation Geometry	Build up material	BW at CT (kg)	Trunk Diameter at Kidney (mm)	Days btw CT and Death	Histology (L/R/Unknown)	Uncorrected Mean Kidney CT# (HU)	Kidney CT# SD	CSA (mm2)	TSI (HU*mm2)	Fibrosis Score	ImageJ BlueArea/Total Area	% Blue Area	TSI Corrected CT# (HU)	BUN	Days between BUN and CT
1860	2015-04-09	AFRRI	Total Body	5	0.6	Cobalt-60	Seated - awake	Simultaneous Bilateral	none reported	4.7	81	49	R	65	0.6869	8478.3	1.2235	1	0.2261	22.61	57.7	17	40
1860	2015-04-09	AFRRI	Total Body	5	0.6	Cobalt-60	Seated - awake	Simultaneous Bilateral	none reported	4.7	81	49	L	64.4	0.542	8940.7	1.2095	1.5	0.2231	22.31	56.9	17	40
1641	2012-04-19	AFRRI	Total Body	6.5	0.6	Cobalt-60	Seated - awake	Simultaneous Bilateral	none reported	17.3	184	120	L	44.6	0.1572	21337.6	2.4752	1.5	0.1921	19.21	51.3	21	109
1641	2012-04-19	AFRRI	Total Body	6.5	0.6	Cobalt-60	Seated - awake	Simultaneous Bilateral	none reported	17.3	184	120	R	40.7	0.5155	21830.2	2.5792	1.5	0.177	17.7	48.2	21	109
1635	2012-04-19	AFRRI	Total Body	6.5	0.6	Cobalt-60	Seated - awake	Simultaneous Bilateral	none reported	13.2	159	179	U	51.6	0.3467	14393.9	1.8054	1.75	0.2442	24.42	52	21	-10
1637	2016-03-28	AFRRI	Total Body	6.5	0.6	Cobalt-60	Seated - awake	Simultaneous Bilateral	none reported	15.6	200	28	R	46.7	0.2316	30490.9	3.3114	2	0.2085	20.85	59.2	31	-73
1637	2016-03-28	AFRRI	Total Body	6.5	0.6	Cobalt-60	Seated - awake	Simultaneous Bilateral	none reported	15.6	200	28	L	49.8	0.4957	29465.8	3.2604	2.5	0.3398	33.98	62	27	1
1633	2012-04-18	AFRRI	Total Body	6.5	0.6	Cobalt-60	Seated - awake	Simultaneous Bilateral	none reported	13.3	190	210	U	56.8	0.0808	21248.1	2.451	3.25	0.285	28.5	63.3	26	200
1396	2015-04-09	NIH	Unirradiated	0						8.1	169	97	U	50.9	0.3917	20563	2.2255	1	0.1479	14.79	55.5	24	77
1795	2013-03-04	Primate Products	Thorax	10	0.6	6 MV LINAC	supine - anesthetized (ketamine)	AP-PA parallel opposed	10-30 degree wedge, angle determined by CT scan of animal	5.1	90	117	L	62.9	0.4554	5359.5	0.9327	0	0.1138	11.38	50.2	15	98
1794	2013-07-09	Primate Products	Thorax	10	0.6	6 MV LINAC	supine - anesthetized (ketamine)	AP-PA parallel opposed	10-30 degree wedge, angle determined by CT scan of animal	5.95	102	54	R	58.4	1.1653	6375	0.9405	0	0.0804	8.04	45.9	16	-29
1794	2013-07-09	Primate Products	Thorax	10	0.6	6 MV LINAC	supine - anesthetized (ketamine)	AP-PA parallel opposed	10-30 degree wedge, angle determined by CT scan of animal	5.95	102	54	L	58.4	0.2159	6760	0.9271	0	0.091633	9.1633	45.6	16	-29
1785	2013-07-09	Primate Products	Thorax	10	0.6	6 MV LINAC	supine - anesthetized (ketamine)	AP-PA parallel opposed	10-30 degree wedge, angle determined by CT scan of animal	7.1	116	21	R	57.1	0.15011	9623.6	1.3249	0	0.1179	11.79	51.4	17	-29
1791	2013-07-09	Primate Products	Thorax	10	0.6	6 MV LINAC	supine - anesthetized (ketamine)	AP-PA parallel opposed	10-30 degree wedge, angle determined by CT scan of animal	5.7	98	22	L	59.5	1.5185	9871.8	0.9159	0	0.05316	5.316	46.5	19	-29
1792	2013-07-09	Primate Products	Thorax	10	0.6	6 MV LINAC	supine - anesthetized (ketamine)	AP-PA parallel opposed	10-30 degree wedge, angle determined by CT scan of animal	8.45	125	12	R	58.4	0.9056	9889.3	1.307	0	0.0723	7.23	52.4	13	-29
1792	2013-07-09	Primate Products	Thorax	10	0.6	6 MV LINAC	supine - anesthetized (ketamine)	AP-PA parallel opposed	10-30 degree wedge, angle determined by CT scan of animal	8.45	125	12	L	57.3	0.81	10424.5	1.2261	0	0.09316	9.316	50.1	13	-29
1791	2013-07-09	Primate Products	Thorax	10	0.6	6 MV LINAC	supine - anesthetized (ketamine)	AP-PA parallel opposed	10-30 degree wedge, angle determined by CT scan of animal	5.7	98	22	R	60.1	1.5185	11593.6	0.9252	0	0.0693	6.93	47.3	19	-29
1797	2013-07-09	Primate Products	Thorax	10	0.6	6 MV LINAC	supine - anesthetized (ketamine)	AP-PA parallel opposed	10-30 degree wedge, angle determined by CT scan of animal	6.9	113	23	L	59.7	0.6583	11738.2	1.0022	0	0.131053	13.1053	48.4	15	-29
1787	2013-09-04	Primate Products	Thorax	10	0.6	6 MV LINAC	supine - anesthetized (ketamine)	AP-PA parallel opposed	10-30 degree wedge, angle determined by CT scan of animal	7.65	112	1	R	55.3	0.3786	12891.7	1.1109	0	0.0827	8.27	46.1	13	-86
1797	2013-07-09	Primate Products	Thorax	10	0.6	6 MV LINAC	supine - anesthetized (ketamine)	AP-PA parallel opposed	10-30 degree wedge, angle determined by CT scan of animal	6.9	113	23	R	56.7	0.1721	12963.2	1.1132	0	0.10596	10.596	47.5	15	-29
1789	2013-09-04	Primate Products	Thorax	10	0.6	6 MV LINAC	supine - anesthetized (ketamine)	AP-PA parallel opposed	10-30 degree wedge, angle determined by CT scan of animal	11.85	130	2	L	43.8	0.1274	17975.7	2.1867	0	0.1108	11.08	48	17	-86
1795	2013-03-04	Primate Products	Thorax	10	0.6	6 MV LINAC	supine - anesthetized (ketamine)	AP-PA parallel opposed	10-30 degree wedge, angle determined by CT scan of animal	5.1	90	117	R	65	1.29	6113.3	0.9422	1	0.1138	11.38	52.5	15	98
1785	2013-07-09	Primate Products	Thorax	10	0.6	6 MV LINAC	supine - anesthetized (ketamine)	AP-PA parallel opposed	10-30 degree wedge, angle determined by CT scan of animal	7.1	116	21	L	57.5	0.1931	9752.8	1.272	1	0.1297	12.97	51	17	-29
1723	2013-09-04	Primate Products	Thorax	10	0.6	6 MV LINAC	supine - anesthetized (ketamine)	AP-PA parallel opposed	10-30 degree wedge, angle determined by CT scan of animal	7.9	120	2	R	61	0.343	11887.6	1.6498	1	0.153	15.3	59.6	23	-86
1723	2013-09-04	Primate Products	Thorax	10	0.6	6 MV LINAC	supine - anesthetized (ketamine)	AP-PA parallel opposed	10-30 degree wedge, angle determined by CT scan of animal	7.9	120	2	L	55.4	0.4477	12296.5	1.6076	1	0.15585	15.585	53.5	23	-86
1787	2013-09-04	Primate Products	Thorax	10	0.6	6 MV LINAC	supine - anesthetized (ketamine)	AP-PA parallel opposed	10-30 degree wedge, angle determined by CT scan of animal	7.65	112	1	L	60.1	0.6123	13052.2	1.1175	1	0.0804	8.04	51	13	-86
1789	2013-09-04	Primate Products	Thorax	10	0.6	6 MV LINAC	supine - anesthetized (ketamine)	AP-PA parallel opposed	10-30 degree wedge, angle determined by CT scan of animal	11.85	130	2	R	44.7	0.5738	19055.6	2.4226	1	0.121	12.1	51	17	-86
1736	2012-04-19	Primate Products	Unirradiated	0						6.6	86	42	U	58	0.2483	7521	1.2165	1.75	0.1678	16.78	50.6	27	-37
1724	2013-07-09	Primate Products	Thorax	10	0.6	6 MV LINAC	supine - anesthetized (ketamine)	AP-PA parallel opposed	10-30 degree wedge, angle determined by CT scan of animal	11.1	145	1	L	57.1	1.0792	15982.7	2.1262	2	0.204	20.4	60.8	25	189
1724	2013-07-09	Primate Products	Thorax	10	0.6	6 MV LINAC	supine - anesthetized (ketamine)	AP-PA parallel opposed	10-30 degree wedge, angle determined by CT scan of animal	11.1	145	1	R	54.1	1.1456	16933.6	2.17	2	0.186	18.6	58.2	25	189
1576	2013-04-10	UMD	Total Body	8.05	0.8	6 MV LINAC	supine - anesthetized (ketamine)	AP-PA parallel opposed	none reported	12.9	182	22	L	45.9	0.383	18384.9	2.0469	1.5	0.1367	13.67	48.8	15	23
1576	2013-04-10	UMD	Total Body	8.05	0.8	6 MV LINAC	supine - anesthetized (ketamine)	AP-PA parallel opposed	none reported	12.9	182	22	R	47	0.2367	18516.6	2.1264	1.5	0.1629	16.29	50.7	15	23
1648	2015-04-29	University of Illinois: Chicago	Total Body	7.55	0.8	6 MV LINAC	Not reported	AP-PA parallel opposed	none reported	11.5	128	100	L	52.2	0.171	14024.3	1.9108	1.75	0.211	21.1	53.8	20	57.5
1649	2015-04-28	University of Illinois: Chicago	Total Body	7.2	0.8	6 MV LINAC	Not reported	AP-PA parallel opposed	none reported	6.85	87	6	R	61.9	0.3387	10630.3	1.3538	2	0.2636	26.36	56.6	31	7
1650	2015-04-28	University of Illinois: Chicago	Total Body	7.2	0.8	6 MV LINAC	Not reported	AP-PA parallel opposed	none reported	8.8	109	4	L	64.9	0.799	15762	1.8111	2.75	0.3288	32.88	65.4	19	55
1650	2015-04-28	University of Illinois: Chicago	Total Body	7.2	0.8	6 MV LINAC	Not reported	AP-PA parallel opposed	none reported	8.8	109	4	R	62.5	0.5168	16419.4	1.8549	2	0.2418	24.18	63.5	15	5
1644	2016-03-28	University of Illinois: Chicago	Total Body	6.75	0.8	6 MV LINAC	Not reported	AP-PA parallel opposed	none reported	19	220	71	L	43.9	0.4895	30411.9	3.5458	2	0.239	23.9	57.7	24	67
1644	2016-03-28	University of Illinois: Chicago	Total Body	6.75	0.8	6 MV LINAC	Not reported	AP-PA parallel opposed	none reported	19	220	71	R	46.6	0.33	33638.5	3.5664	2	0.3212	32.12	60.6	24	67
1649	2015-04-28	University of Illinois: Chicago	Total Body	7.2	0.8	6 MV LINAC	Not reported	AP-PA parallel opposed	none reported	6.85	87	6	L	60.3	0.35	10630.3	1.7059	2.5	0.2764	27.64	59.6	31	7
											133.658	avg
											220	high
											81	low
		UMD Radiation Methods Ref	https://insights.ovid.com/pubmed?pmid=22929469
		Wake Forest Radiation Methods	Radiat Res. 2018 Jul;190(1):63-71. doi: 10.1667/RR15007.1. Epub 2018 May 8.
		Univ Illinois Radiation Methods Ref	https://bioone.org/Journals/Radiation-Research/volume-184/issue-1/RR13918.1/Subject-Based-versus-Population-Based-Care-after-Radiation-Exposure/10.1667/RR13918.1.full?tab=ArticleLinkSupplemental
		AFRRI Radiation Methods Ref	Radiat Res. 2016 Mar;185(3):285-98. doi: 10.1667/RR14127.1. Epub 2016 Mar 1.
